# Supplementary material for: Isolation and Characterization of Laccase from Trichoderma asperellum Tasjk65
Source: Biology (Basel). 2025 Jun 13;14(6):691. doi: 10.3390/biology14060691 (PMC12189350; doi:10.3390/biology14060691)
Supplement: Supplementary file 1 [file biology-14-00691-s001.zip]

Archive with 11 entries (11 files):
- Data of Figure1D.csv
- Data of Figure1E.txt
- Data of Figure2A.csv
- Data of Figure2B.csv
- Data of Figure2C.csv
- Data of Figure2D.csv
- Data of Figure3B.csv
- Data of Figure3C.csv
- Data of Figure3D.csv
- Data of Figure5A.fasta
- The secondary structure spectrum of the Tasla01.tif
