# Supplementary material for: Isolation and Characterization of Laccase from Trichoderma asperellum Tasjk65
Source: Biology (Basel). 2025 Jun 13;14(6):691. doi: 10.3390/biology14060691 (PMC12189350; doi:10.3390/biology14060691)
Supplement: Supplementary file 1 [file biology-14-00691-s001.zip › Data of Figure1D.csv]

treat	time	diameter	sd
PDA	12	1.05	0.06
PDA	24	2.37	0.056
PDA	36	3.28	0.101
PDA	48	4.47	0.123
PDA	60	5.45	0.036
PDA	72	6.34	0.133
SNA	12	0.55	0.038
SNA	24	1.21	0.038
SNA	36	1.87	0.02
SNA	48	2.82	0.058
SNA	60	3.37	0.013
SNA	72	4.32	0.03
