# Supplementary material for: Isolation and Characterization of Laccase from Trichoderma asperellum Tasjk65
Source: Biology (Basel). 2025 Jun 13;14(6):691. doi: 10.3390/biology14060691 (PMC12189350; doi:10.3390/biology14060691)
Supplement: Supplementary file 1 [file biology-14-00691-s001.zip › Data of Figure1E.txt]

>OR865875.1 Tasjk65
CATCGAGAAGTTCGAGAAGGTAAGCTAATTTCACTGCTTTTCCCATCAATTTTTGGCACAATTATATGCCCGACAATTCTGTTCTCAGTTTTGTCTTTCTTTTTTCAGCATCACCCCGCTTTGCCAGCCTACCTACCCCTCCTTTGGCACAGCAAAAAATTTTCTCGCTGCCTTGTTTGGCTTTTAGTGGGGTGTCAATTTTGTTTGACGGCAACCCCACTATCGCCACTGTACCTCTTTCCATCATCCACCACATGCTTTTGTTCAATCGCATCGTCTATTTTCAATATCTCTTGTTCATTATGCTGATCATGCTTCAATCAATAGGAAGCCGCCGAACTCGGCAAGGGTTCCTTCAAGTATGCGTGGGTTCTTGACAAGCTCAAGGCCGAGCGTGAGCGTGGTATCACCATCGACATTGCCCTCTGGAAGTTCGAGACTCCCAAGTACTATGTCACCGTCATTGGTATGTTTTGGACACTTCAGTCGACATTGCAAGATCGTCATTCTAACATACTCTCCCCACAGACGCTCCCGGTCACCGTGATTTCATCAAGAACATGATCACTGGTACCTCCCAGGCTGACTGCGCTATCCTGATTATCGCTGCCGGTACTGGTGAGTTCGAGGCTGGTATCTCCAAGGATGGCCAGACCCGTGAGCACGCTCTGCTCGCCTACACCCTGGGTGTCAAGCAGCTCATCGTCGCCATCAACAAGATGGACACTGCCAACTGGGCTGAGGCTCGTTACCTTGAGATCATCAAGGAGACCTCCAACTTCATCAAGAAGGTCGGCTTCAACCCCAAGACCGTTGCCTTCGTCCCCATCTCCGGTTTCAACGGTGACAACATGCTGTCCCCCTCCACCAACTGCCCCTGGTACAAGGGTTGGGAGAAGGAGACCAAGGCTGGCAAGTCCACCGGTAAGACCCTCCTCGAGGCCATCGACGCCATCGAGCCCCCCAAGCGTCCCACAGACAAGCCCCTCCGTCTGCCCCTCCAGGATGTCTACAAGATCGGTGGTATCGGAACAGTCCCTGTCGGCCGTATCGAGACTGGTGTCCTCAAGCCCGGTATGGTCGTTACCTTCGCTCCTTCCAACGTCACCACTGAAGTCAAGTCCGTCGAGATGCACCACGAGCAGCTCGCTGAGGGTGTCCCCGGTGACAACGTTGGTTTCAACGTCAAGAACGTCTCTGTCAAGGATATCCGCCGTGGTAACGTTGCCGGTGACTCCAAGAACGACCCTCCCATGGGTGCCGCTTCTTTCAACGCCCAGGTCATCGTCATGAACCACCCTGGCCAGGTCGGTGCCGGTTACGCTCCCGTCCTCGATTGCCACACTGCCCACATTGCCTGCAAGTT
>MK850832.1 Trichoderma asperellum isolate HZA10 
TTTTGGCACAATTATATGCCCGACAATTCTGTTCTCAGTTTTGTCTTTCTTTTTTCAGCATCACCCCGCTTTGCCAGCCT
ACCTACCCCTCCTTTGGCACAGCAAAAAATTTTCTCGCTGCCTTGTTTGGCTTTTAGTGGGGTGTCAATTTTGTTTGACG
GCAACCCCACTATCGCCACTGTACCTCTTTCCATCATCCACCACATGCTTTTGTTCAATCGCATCGTCTATTTTCAATAT
CTCTTGTTCATTATGCTGATCATGCTTCAATCAATAGGAAGCCGCCGAACTCGGCAAGGGTTCCTTCAAGTATGCGTGGG
TTCTTGACAAGCTCAAGGCCGAGCGTGAGCGTGGTATCACCATCGACATTGCCCTCTGGAAGTTCGAGACTCCCAAGTAC
TATGTCACCGTCATTGGTATGTTTTGGACACTTCAGTCGACATTGCAAGATCGTCATTCTAACATACTCTCCCCACAGAC
GCTCCCGGTCACCGTGATTTCATCAAGAACATGATCACTGGTACCTCCCAGGCTGACTGCGCTATCCTGATTATCGCTGC
CGGTACTGGTGAGTTCGAGGCTGGTATCTCCAAGGATGGCCAGACCCGTGAGCACGCTCTGCTCGCCTACACCCTGGGTG
TCAAGCAGCTCATCGTCGCCATCAACAAGATGGACACTGCCAACTGGGCTGAGGCTCGTTACCTTGAGATCATCAAGGAG
ACCTCCAACTTCATCAAGAAGGTCGGCTTCAACCCCAAGACCGTTGCCTTCGTCCCCATCTCCGGTTTCAACGGTGACAA
CATGCTGTCCCCCTCCACCAACTGCCCCTGGTACAAGGGTTGGGAGAAGGAGACCAAGGCTGGCAAGTCCACCGGTAAGA
CCCTCCTCGAGGCCATCGACGCCATCGAGCCCCCCAAGCGTCCCACAGACAAGCCCCTCCGTCTGCCCCTCCAGGACGTC
TACAAGATCGGTGGTATCGGAACAGTCCCTGTCGGCCGTATCGAGACTGGTGTCCTCAAGCCCGGTATGGTCGTTACCTT
CGCTCCTTCCAACGTCACCACTGAAGTCAAGTCCGTCGAGATGCACCACGAGCAGCTCGCTGAGGGTGTCCCCGGTGACA
ACGTTGGTTTCAACGTCAAGAACGTCTCTGTCAAGGATATCCGCCGTGGTAACGTTGCCGGTGACTCCAAGAACGACCCT
CCCATGGGTGCCGCTTCTTTCAACGCCCAGGTCATCGTCATGAACCACCCTGGCCAGGTCGGTGCCGG
>MT671926.1:1-1354 Trichoderma koningiopsis strain 18ASMA006
CATCGAGAAGTTCGAGAAGGTAAGCTCATTTCACTACTTTTTCTACCACGCTTGGCACAATTGTGCCCGACAATTCTGTT
CTCAGTCTTGTCTGTTTCCCTCGCAGCGTCACACCCCGCTTGGCCTGTCTACCCCTCCTTTGGCAGCAAATTTTTCTGCT
GCCTCGTTTGACTTTAGTGGGGTGTCAATTTTTTTTTGGCAACCCCGCTATCGCCACTGTCCCTCATCCATCGTCCCAAC
AAAATGCACTCATTCAATCGCATCGTCTTTTGACTCGATTTCTCTGTGGTTCGTTGTGCTAATCATGCTTCAATCAATAG
GAAGCCGCCGAACTCGGCAAGGGTTCCTTCAAGTATGCGTGGGTTCTTGACAAGCTCAAGGCCGAGCGTGAGCGTGGTAT
CACCATCGACATTGCCCTCTGGAAGTTCGAGACTCCCAAGTACTATGTCACCGTCATTGGTATGTTATTCCTGGCTCTTG
ACATGTCGAAATCATCATTCTAACGTGCCAATACAGACGCTCCCGGCCACCGTGATTTCATCAAGAACATGATCACTGGT
ACCTCCCAGGCTGACTGCGCTATCCTGATTATCGCTGCCGGTACTGGTGAGTTCGAGGCTGGTATCTCCAAGGATGGCCA
GACCCGTGAGCACGCTCTGCTCGCCTACACCCTGGGTGTCAAGCAGCTCATCGTTGCCATCAACAAGATGGACACTGCCA
ACTGGGCCGAGGCTCGTTACCTTGAGATCATCAAGGAGACCTCCAACTTCATCAAGAAGGTCGGCTTCAACCCCAAGACC
GTTGCCTTCGTCCCCATCTCCGGCTTCAACGGCGACAACATGCTCCAGGCCTCCACCAACTGCCCCTGGTACAAGGGCTG
GGAGAAGGAGACCAAGGCTGGCAAGTCCACCGGCAAGACCCTTCTCGAGGCCATTGACGCCATTGAGCCCCCCAAGCGTC
CCACAGACAAGCCCCTCCGTCTGCCCCTTCAGGACGTTTACAAGATCGGTGGTATCGGAACAGTCCCCGTCGGCCGTATC
GAGACTGGTGTCCTCAAGCCCGGTATGGTCGTTACCTTCGCTCCCTCCAACGTCACCACTGAAGTCAAGTCCGTCGAGAT
GCACCACGAGCAGCTCGTTGAGGGTGTCCCCGGTGACAACGTTGGATTCAACGTCAAGAACGTCTCCGTCAAGGATATCC
GCCGTGGTAACGTTGCCGGTGACTCCAAGAACGACCCCCCCATGGGTGCCGCTTCTTTCAACGCCCAGGTCATCGTCATG
AACCACCCTGGCCAGGTCGGTGCCGGATACGCTCCCGTCCTCGATTGCCACACTGCCCACATTGCCCGCAAGTT
>OR291393.1:1-1346 Ganoderma sichuanense strain T40
CATCGAGAAGTTCGAGAAGGTAAGCTCATTTCACTACTTTTTCTACCACGCTTGGCACAATTGTGCCCGACAATTCTGTT
CTCAGTCTTGTCTGTTTCCCTCGCAGCGTCACACCCCGCTTGGCCTGTCTACCCCTCCTTTGGCAGCAAATTTTTCTGCT
GCCTCGTTTGACTTTAGTGGGGTGTCAATTTTTTTTTGGCAACCCCGCTATCGCCACTGTCCCTCATCCATCGTCCCAAC
AAAATGCACTCATTCAATCGCATCGTCTTTTGACTCGATTTCTCTGTGGTTCGTTGTGCTAATCATGCTTCAATCAATAG
GAAGCCGCCGAACTCGGCAAGGGTTCCTTCAAGTATGCGTGGGTTCTTGACAAGCTCAAGGCCGAGCGTGAGCGTGGTAT
CACCATCGACATTGCCCTCTGGAAGTTCGAGACTCCCAAGTACTATGTCACCGTCATTGGTATGTTATTCCTGGCTCTTG
ACATGTCGAAATCATCATTCTAACGTGCCAATACAGACGCTCCCGGCCACCGTGATTTCATCAAGAACATGATCACTGGT
ACCTCCCAGGCTGACTGCGCTATCCTGATTATCGCTGCCGGTACTGGTGAGTTCGAGGCTGGTATCTCCAAGGATGGCCA
GACCCGTGAGCACGCTCTGCTCGCCTACACCCTGGGTGTCAAGCAGCTCATCGTTGCCATCAACAAGATGGACACTGCCA
ACTGGGCCGAGGCTCGTTACCTTGAGATCATCAAGGAGACCTCCAACTTCATCAAGAAGGTCGGCTTCAACCCCAAGACC
GTTGCCTTCGTCCCCATCTCCGGCTTCAACGGCGACAACATGCTCCAGGCCTCCACCAACTGCCCCTGGTACAAGGGCTG
GGAGAAGGAGACCAAGGCTGGCAAGTCCACCGGCAAGACCCTTCTCGAGGCCATTGACGCCATTGAGCCCCCCAAGCGTC
CCACAGACAAGCCCCTCCGTCTGCCCCTTCAGGACGTTTACAAGATCGGTGGTATCGGAACAGTCCCTGTCGGCCGTATC
GAGACTGGTATCCTCAAGCCCGGTATGGTCGTTACCTTCGCTCCCTCCAACGTCACCACTGAAGTCAAGTCCGTCGAGAT
GCACCACGAGCAGCTCGCTGAGGGTGTCCCCGGTGACAACGTTGGATTCAACGTCAAGAACGTCTCCGTCAAGGATATCC
GCCGTGGTAACGTTGCCGGTGACTCCAAGAACGACCCCCCCATGGGTGCCGCTTCTTTCAACGCCCAGGTCATCGTCATG
AACCACCCTGGCCAGGTCGGTGCCGGATACGCTCCCGTCCTCGATTGCCACACTGCCCACATTGCC
>PP554400.1:1-1354 Trichoderma koningiopsis isolate jk87 
CATCGAGAAGTTCGAGAAGGTAAGCTCATTTCACTACTTTTTCCACCACGCTTGGCACAATCGTGTCCGACAATTCTGTT
CTCAGTCTTGTCTGTTTTCCTCGCAGCGTCACACCCCGCTTGGCCTGTCTACCCCTCCTTTGGCAGCAAATTTTTCTGCT
GCCTCGTTTGACTTTAGTGGGGTGTCAATGTTTTTTTGGCAACCCCGCTATTGCCACTGTCCCTCATCCATCGTCCCAAC
AAAATGCACTCATTCAATCGCATCGTCTTTTGACTCGATTTCTCTATGGTTCGTTGTGCTAATCATGCTTCAATCAATAG
GAAGCCGCCGAACTCGGCAAGGGTTCTTTCAAGTATGCGTGGGTTCTTGACAAGCTCAAGGCCGAGCGTGAGCGTGGTAT
CACCATCGACATTGCCCTCTGGAAGTTCGAGACTCCCAAGTACTATGTCACCGTCATTGGTATGTTATTCCTGGCTCTTG
ACACGTCGAAATCATCATTCTAACGTGCCAATACAGACGCTCCCGGCCACCGTGATTTCATCAAGAACATGATCACTGGT
ACCTCCCAGGCTGACTGCGCTATCCTGATTATCGCTGCCGGTACTGGTGAGTTCGAGGCTGGTATCTCCAAGGATGGCCA
GACCCGTGAGCACGCTCTGCTCGCCTACACCCTGGGTGTCAAGCAGCTCATCGTTGCCATCAACAAGATGGACACTGCCA
ACTGGGCCGAGGCTCGTTACCTTGAGATCATCAAGGAGACCTCCAACTTCATCAAGAAGGTCGGCTTCAACCCCAAGACC
GTTGCCTTCGTCCCCATCTCCGGCTTCAACGGCGACAACATGCTCCAGGCCTCCACCAACTGCCCCTGGTACAAGGGCTG
GGAGAAGGAGACCAAGGCTGGCAAGTCCACCGGCAAGACCCTTCTCGAGGCCATTGACGCCATTGAGCCCCCCAAGCGTC
CCACAGACAAGCCCCTCCGTCTGCCCCTTCAGGACGTTTACAAGATCGGTGGTATCGGAACAGTCCCTGTCGGCCGTATC
GAGACTGGTATCCTCAAGCCCGGTATGGTCGTTACCTTCGCTCCCTCCAACGTCACCACTGAAGTCAAGTCCGTCGAGAT
GCACCACGAGCAGCTCGCTGAGGGTGTCCCCGGTGACAACGTTGGATTCAACGTCAAGAACGTCTCCGTCAAGGATATCC
GCCGTGGTAACGTTGCCGGTGACTCCAAGAACGACCCCCCCATGGGTGCCGCTTCTTTCAACGCCCAGGTCATCGTCATG
AACCACCCTGGCCAGGTCGGTGCCGGATACGCTCCCGTCCTCGATTGCCACACTGCCCACATTGCCTGCAAGTT
>KU529128.1:32-1320 Trichoderma laevisporum strain 9481 
GCCCGACAATTCTGTTCTCAGTCTTGACAATTTTTCTCGCGTCGTCACACCCCGCTCTACCTGTCTACCCCTCCTTTGGC
ACGGCAAAAATTTTCTGGCTGCCTTGTTTGACTTATAGTGGGGTGCCAACTTTGTTTTGGCAACAACCCCGCTATCGCCG
TTGTCCCTCATCCATCATCCCAACAATTTGTTCTCACTCAATCACATTGTCTTTTGCCTCATTTTCTCCGTGGTTCATTG
TGCTGATCATGATCCAATCAATAGGAAGCCGCCGAACTCGGCAAGGGTTCTTTCAAGTATGCGTGGGTTCTTGACAAGCT
CAAGGCCGAGCGTGAGCGTGGTATCACCATCGACATTGCCCTCTGGAAGTTCGAGACTCCCAAGTACTATGTCACCGTCA
TTGGTATGTTTTGGTTTCCTCGTTGACACCCCCGAAATCATCATTCTAACGTGCCGCTCCACAGACGCTCCCGGTCACCG
TGATTTCATCAAGAACATGATCACTGGTACCTCCCAGGCTGACTGCGCTATCCTGATTATCGCTGCCGGTACTGGTGAGT
TCGAGGCTGGTATCTCCAAGGATGGCCAGACCCGTGAGCACGCTCTGCTCGCCTACACCCTGGGTGTCAAGCAGCTCATC
GTTGCCATCAACAAGATGGACACTGCCAACTGGGCCGAGGCTCGTTACCTTGAGATCATCAAGGAGACCTCCAACTTCAT
CAAGAAGGTCGGCTTCAACCCCAAGTCTGTTGCCTTCGTCCCCATCTCCGGCTTCAACGGTGACAACATGTTGGCCGCCT
CCACCAACTGCCCCTGGTACAAGGGTTGGGAGAAGGAGACCAAGGCTGGCAAGTCCACCGGCAAGACCCTCCTCGAGGCC
ATTGACGCCATTGAGGCCCCCAAGCGTCCCACAGACAAGCCCCTCCGTCTGCCCCTTCAGGATGTCTACAAGATCGGTGG
TATCGGAACAGTCCCTGTCGGCCGTATCGAGACTGGTGTCCTCAAGCCCGGTATGGTCGTTACCTTCGCTCCCGCCAACG
TCACCACTGAAGTCAAGTCCGTTGAGATGCACCACGAGCAGCTCGTTGAGGGTGTCCCCGGTGACAACGTTGGTTTCAAC
GTCAAGAACGTCTCCGTCAAGGATATCCGCCGTGGTAACGTTGCCGGTGACTCCAAGAACGACCCTCCCATGGGTGCCGC
TTCTTTCAACGCCCAGGTCATCGTCATGAACCACCCTGGCCAGGTCGGCGCCGGATACGCTCCCGTCCTCGATTGCCACA
CTGCCCACA
>CP084935.1:5922786-5924144 Trichoderma atroviride strain P1 
CATCGAGAAGTTCGAGAAGGTGAGCTCATTTCTGCTTTTTCACTCCGCTCCCTGAGCACAATCGTGCCCGACAATTCTGT
CCTCAGTCTTGTCATTTTTTTTTTCCTCGCAGCATCACACCCCGCTTTACCTGTCTACCCCTCCTTTGGCACAGCAAAAT
TTTCTGGCTGCCTTGCTTGGCTTTTAGTGGGGTGCCAACTTTTTTTTGTTTGGCTGCAACCCCGCTATCGCGACTGTCCC
GTCCCAACGAATTGTACTCAATTGCATCGTCTTCTCCATCTCTGTGTGGTTCATTGTGCTAATCATGCTTCAATCAATAG
GAAGCCGCCGAGCTCGGCAAGGGTTCTTTCAAGTATGCGTGGGTTCTTGACAAGCTCAAGGCCGAGCGTGAGCGTGGTAT
CACCATCGACATTGCCCTCTGGAAGTTCGAGACTCCCAAGTACTATGTCACCGTCATTGGTATGTTTTCGCTTTTCCTCA
TTGATACTTGGAGACCAAGATTCTAACGTGCCGCTCTGTAGACGCTCCCGGTCACCGTGATTTCATCAAGAACATGATCA
CTGGTACTTCCCAGGCTGACTGCGCTATCCTGATTATCGCTGCCGGTACTGGTGAGTTCGAGGCTGGTATCTCCAAGGAT
GGCCAGACCCGTGAGCACGCTCTGCTCGCCTACACCCTGGGTGTCAAGCAGCTCATCGTTGCCATCAACAAGATGGACAC
TGCCAACTGGGCCGAGGCTCGTTACCTTGAGATCATCAAGGAGACCTCCAACTTCATCAAGAAGGTCGGCTTCAACCCCA
AGACCGTTGCCTTCGTCCCCATCTCCGGCTTCAACGGCGACAACATGTTGGCTGCCTCCACCAACTGCCCCTGGTACAAG
GGCTGGGAGAAGGAGACCAAGGCTGGCAAGTCCACCGGCAAGACCCTTCTCGAGGCCATTGACGCCATTGAGCCCCCCAA
GCGTCCCACAGACAAGCCCCTCCGTCTTCCCCTTCAGGATGTTTACAAGATCGGTGGTATTGGAACAGTCCCTGTCGGCC
GTATCGAGACTGGTATCCTCAAGCCCGGTATGGTCGTTACCTTCGCTCCCTCCAACGTCACCACTGAAGTCAAGTCCGTT
GAGATGCACCACGAGCAGCTCGTCGAGGGTGTCCCCGGTGACAACGTTGGATTCAACGTCAAGAACGTCTCCGTCAAGGA
TATCCGCCGTGGTAACGTTGCCGGTGACTCCAAGAACGACCCCCCCATGGGTGCCGCTTCTTTCAACGCCCAGGTCATCG
TCATGAACCACCCTGGCCAGGTCGGTGCCGGATACGCTCCCGTCCTCGATTGCCACACTGCCCACATTGCCTGCAAGTT
>JN715663.1:20-1275 Trichoderma hispanicum strain S536a 
TGTCCGACAATTCTGTTCTCAGTCTTGACAATTTTTCTCGCATCGTCACACCCCGCTCTATCTCTGTCTACCCCTCCTTT
GGCACAGCAAAAATTTTCTGGCTGCCTTGTTTGGCTTTTAGTGGGGTGTCGACTTTTTTTTTTTGGCAACCCCGCTATCG
CCGCTGTCCCTCACCCATCGTCCCAACAACTTGTTCTCACTCAATCACATCGTCTTTAGCCTCATTTTTCTCGTAGTTCA
TTGTGCTGATCATGATTCAATCAATAGGAAGCCGCCGAACTTGGCAAGGGTTCTTTCAAGTATGCGTGGGTTCTTGACAA
GCTCAAGGCCGAGCGTGAGCGTGGTATCACCATCGACATTGCCCTCTGGAAGTTCGAGACTCCCAAGTACTATGTCACCG
TCATTGGTATGTTTTGGTTTCCTCATTGACACTCCCGAAATCATCATTCTAACGTGCCGCTCCACAGACGCTCCCGGCCA
CCGTGATTTCATCAAGAACATGATCACTGGTACCTCCCAGGCTGACTGCGCTATCCTGATTATCGCTGCCGGTACTGGTG
AGTTCGAGGCTGGTATCTCCAAGGATGGCCAGACCCGTGAGCACGCTCTGCTCGCCTACACCCTGGGTGTCAAGCAGCTC
ATCGTTGCCATCAACAAGATGGACACTGCCAACTGGGCCGAGGCTCGTTACCTTGAGATCATCAAGGAGACCTCCAACTT
CATCAAGAAGGTCGGCTTCAACCCCAAGTCCGTTGCCTTCGTCCCCATCTCCGGCTTCAACGGTGACAACATGTTGGCCG
CCTCCACCAACTGCCCCTGGTACAAGGGCTGGGAGAAGGAGACCAAGGCTGGCAAGTCCACCGGCAAGACCCTCCTCGAG
GCCATTGACGCCATTGAGGCCCCCAAGCGTCCCACGGACAAGCCCCTCCGTCTGCCCCTTCAGGATGTCTACAAGATCGG
TGGTATCGGAACAGTCCCTGTCGGCCGTATCGAGACTGGTATCCTCAAGCCCGGTATGGTCGTTACCTTCGCTCCCGCCA
ACGTCACCACTGAAGTCAAGTCCGTCGAGATGCACCACGAGCAGCTCGTTGAGGGTGTCCCCGGTGACAACGTTGGTTTC
AACGTCAAGAACGTCTCCGTCAAGGATATCCGCCGTGGTAACGTTGCCGGTGACTCCAAGAACGACCCTCCCATGGGTGC
CGCTTCTTTCAACGCCCAGGTCATCGTCATGAACCACCCTGGCCAGGTCGGTGCCG
>KX266244.1:29-1316 Trichoderma songyi strain TC556 
TTGGCACAATCTCGTCCGACAATTCTGTTCTCAGTTTTGTCCTTTGATGTTCCCTCTCGCAGCGTCACACCCCGCTCTAC
CTGTCTCTACCCCTCCTTTGGCAGCAAAAATTTTTCTGCTGCCTTGTTTGGCTTTTAGTGGGGTGTCAACTTTTTTTTTT
GGCAGTAGCCCCGCTATGCCACTGTACCTCATCCATCGTCTCAACAAACTGCACTCATCAAATTGCATCGTCTTGTGCTT
CAATTTTTTTTTGGTTGGTTCACTGTGCTGATCATGATTCAATCAATAGGAAGCCGCCGAACTCGGCAAGGGTTCTTTCA
AGTATGCGTGGGTTCTTGACAAGCTCAAGGCCGAGCGTGAGCGTGGTATCACCATCGACATTGCCCTCTGGAAGTTCGAG
ACTCCCAAGTACTATGTCACCGTCATTGGTATGTTTTGATCAAATTCTTGACATTCCGAGATCATCATTCTAACGTGCCA
CTCTACAGACGCTCCCGGTCACCGTGATTTCATCAAGAACATGATCACTGGTACCTCCCAGGCTGACTGCGCTATCCTGA
TTATCGCTGCCGGTACTGGTGAGTTCGAGGCTGGTATCTCCAAGGATGGCCAGACCCGTGAGCACGCTCTGCTCGCCTAC
ACCCTGGGTGTCAAGCAGCTCATCGTTGCCATCAACAAGATGGACACTGCCAACTGGGCCGAGGCTCGTTACCTTGAGAT
CATCAAGGAGACCTCCAACTTCATCAAGAAGGTCGGCTTCAACCCCAAGACCGTTGCCTTCGTCCCCATCTCCGGTTTCA
ACGGCGACAACATGCTCCAGGCCTCCACCAACTGCCCCTGGTACAAGGGCTGGGAGAAGGAGACCAAGGCTGGCAAGTCC
ACCGGCAAGACCCTTCTCGAGGCCATTGACGCCATTGAGCCCCCCAAGCGTCCCACAGACAAGCCCCTCCGTCTTCCCCT
TCAGGATGTTTACAAGATCGGTGGTATCGGAACAGTCCCTGTCGGCCGTATCGAGACTGGTGTCCTCAAGCCCGGTATGG
TCGTTACCTTCGCTCCTTCCAACGTCACCACTGAAGTCAAGTCCGTCGAGATGCACCACGAGCAGCTCGTTGAGGGTGTT
CCCGGTGACAACGTTGGATTCAACGTCAAGAACGTCTCCGTCAAGGATATCCGCCGTGGTAACGTTGCCGGTGACTCCAA
GAACGACCCCCCCATGGGTGCCGCTTCTTTCAACGCCCAGGTCATCGTCATGAACCACCCTGGCCAGGTCGGTGCCGGAT
ACGCTCCC
>OR548079.1:33-1315 Trichoderma paraviridescens isolate 295 
TGTCCGACAATTCTGTTCTCAGTCTTGACAATTTTTTCTCGCGTCGTCACACCCCGCTCTACCTGTCTACCCCTCCTTTG
GCACAGCAGAAATTTTCTGGCTGCCTTGTTTGGCTTTTAGTGGGGTGCCATTTTTTTTTGGCAACAACCCCGCTATCGCC
GTTGTCCCTCATCCATTGTACCAACAATTTGATCTCACTCAATCACATCGTCTTCTGCCTCATGTTGTCCGTGGTTCATT
GTGCTGATCATAATTCAATCAATAGGAAGCTGCCGAACTCGGCAAGGGTTCTTTCAAGTATGCGTGGGTTCTTGACAAGC
TCAAGGCCGAGCGTGAGCGTGGTATCACCATCGACATTGCCCTCTGGAAGTTCGAGACTCCCAAGTACTATGTCACCGTC
ATTGGTATGTTTTGGTTTCCTCATTGACACCTGGAATCATTATTCTAACGTGCCGCTCCACAGACGCTCCCGGTCACCGT
GATTTCATCAAGAACATGATCACTGGTACCTCCCAGGCTGACTGCGCTATCCTGATTATCGCTGCCGGTACTGGTGAGTT
CGAGGCTGGTATCTCCAAGGATGGCCAGACCCGTGAGCACGCTCTGCTCGCCTACACCCTGGGTGTCAAGCAGCTCATCG
TTGCCATCAACAAGATGGACACTGCCAACTGGGCCGAGGCTCGTTACCTTGAGATCATCAAGGAGACCTCCAACTTCATC
AAGAAGGTCGGCTTCAACCCCAAGTCCGTTGCCTTCGTCCCCATCTCCGGCTTCAACGGTGACAACATGTTGGCCGCCTC
CACCAACTGCCCCTGGTACAAGGGCTGGGAGAAGGAGACCAAGGCTGGCAAGTCCACCGGCAAGACCCTCCTCGAGGCCA
TTGACGCCATTGAGGCCCCCAAGCGTCCCACGGACAAGCCCCTCCGTCTGCCCCTTCAGGATGTTTACAAGATCGGTGGT
ATCGGAACAGTCCCTGTCGGCCGTATCGAGACTGGTATCCTCAAGCCCGGTATGGTCGTTACCTTCGCTCCCGCCAACGT
CACCACTGAAGTCAAGTCCGTTGAGATGCACCACGAGCAGCTCGTTGAGGGTGTCCCCGGTGACAACGTTGGTTTCAACG
TCAAGAACGTCTCCGTCAAGGATATCCGCCGTGGAAACGTTGCCGGTGACTCCAAGAACGACCCCCCCATGGCTGCCGCT
TCTTTCAACGCCCAGGTCATCGTCATGAACCACCCTGGCCAGGTCGGTGCCGGTTACGCTCCCGTCCTCGATTGCCACAC
TGC
>KX266243.1:29-1313 Trichoderma songyi strain TC480 
TTGGCACAATCTCGTCCGACAATTCTGTTCTCAGTTTTGTCTTTTGATGTTCCCTCTCGCAGCGTCACACCCCGCTCTAC
CTGTCTCTACCCCTCCTTTGGCAGCAAAAAATTTTTTGCTGCCTTGTTTGGCTTTTAGTGGGGTGTCAACTTTTTTTTGG
CAGTAGCCCCGCTATGCCACTGTACCTCATCCATCGTCTCAACAAACTGCACTCATCAAATTGCATCGTCTTGTGCTTCA
TTTTTTTTTTGTTGGTTCACTGTGCTGATCATGATTCAATCAATAGGAAGCCGCCGAACTCGGCAAGGGTTCTTTCAAGT
ATGCGTGGGTTCTTGACAAGCTCAAGGCCGAGCGTGAGCGTGGTATCACCATCGACATTGCCCTCTGGAAGTTCGAGACT
CCCAAGTACTATGTCACCGTCATTGGTATGTTTTGATCAAATTCTTGACATTCCGAGATCATCATTCTAACGTGCCACTC
TACAGACGCTCCCGGTCACCGTGATTTCATCAAGAACATGATCACTGGTACTTCCCAGGCTGACTGCGCTATCCTGATTA
TCGCTGCCGGTACTGGTGAGTTCGAGGCTGGTATCTCCAAGGATGGCCAGACCCGTGAGCACGCTCTGCTCGCCTACACC
CTGGGTGTCAAGCAGCTCATCGTTGCCATCAACAAGATGGACACTGCCAACTGGGCCGAGGCTCGTTACCTTGAGATCAT
CAAGGAGACCTCCAACTTCATCAAGAAGGTCGGCTTCAACCCCAAGACCGTTGCCTTCGTCCCCATCTCCGGCTTCAACG
GCGACAACATGCTCCAGGCCTCCACCAACTGCCCCTGGTACAAGGGCTGGGAGAAGGAGACCAAGGCTGGCAAGTCCACC
GGCAAGACCCTTCTCGAGGCCATTGACGCCATTGAGCCCCCCAAGCGTCCCACAGACAAGCCCCTCCGTCTTCCCCTTCA
GGATGTTTACAAGATCGGTGGTATCGGAACAGTCCCTGTCGGCCGTATCGAGACTGGTGTCCTCAAGCCCGGTATGGTCG
TTACCTTCGCTCCTTCCAACGTCACCACTGAAGTCAAGTCCGTCGAGATGCACCACGAGCAGCTCGTTGAGGGTGTTCCC
GGTGACAACGTTGGATTCAACGTCAAGAACGTCTCCGTCAAGGATATCCGCCGTGGTAACGTTGCCGGTGACTCCAAGAA
CGACCCCCCCATGGGTGCCGCTTCTTTCAACGCCCAGGTCATCGTCATGAACCACCCTGGCCAGGTCGGTGCCGGATACG
CTCCC
>KU529131.1:31-1327 Trichoderma subviride strain 8658 
TGCCCGACAATTCTGCTCCCAGTCTTGTCATTTTTGTCTCCCGCAGCATCACACACCCCGCTTTGCCTGTCTCTACCCCT
CCTTTGGCACAGCAAAAATTTTCAGGCTGCCTTGCTTGGCTTTTAGTGGGGTGCCAACTTTTTTTTTTGGCTGCAACCCC
GCTATCGCCACTGTGCCTCCATCGTCCCAACAGATTGTACTCGCTCAATCGCATCGTCTTTTGCTTCAATCCCTGTGTGG
TTCACTGTGCTAATCATCTTTCAATCAATAGGAAGCCGCCGAACTCGGCAAGGGTTCTTTCAAGTATGCGTGGGTTCTTG
ACAAGCTCAAGGCCGAGCGTGAGCGTGGTATCACCATCGACATTGCCCTCTGGAAGTTCGAGACTCCCAAGTACTATGTC
ACCGTCATTGGTATGTTTTCGGTCTTCCTCATTGGCATTCCGAGTCCATCATTCTAACGTGCCACTCTGCAGACGCTCCC
GGCCACCGTGATTTCATCAAGAACATGATCACTGGTACCTCCCAGGCTGACTGCGCTATCCTGATTATCGCTGCCGGTAC
TGGTGAGTTCGAGGCTGGTATCTCCAAGGATGGCCAGACCCGTGAGCACGCTCTGCTCGCCTACACCCTGGGTGTCAAGC
AGCTCATTGTTGCCATCAACAAGATGGACACTGCCAACTGGGCCGAGGCTCGTTACCTTGAGATCATCAAGGAGACCTCC
AACTTCATCAAGAAGGTCGGCTTCAACCCCAAGACCGTTGCCTTCGTCCCCATCTCCGGCTTCAACGGCGACAACATGTT
GACTGCCTCCACCAACTGCCCCTGGTACAAGGGCTGGGAGAAGGAGACCAAGGCTGGCAAGTCCACCGGCAAGACCCTTC
TCGAGGCCATTGACGCCATTGAGCCCCCCAAGCGTCCCACAGACAAGCCCCTCCGTCTTCCCCTTCAGGATGTTTACAAG
ATCGGTGGTATCGGAACTGTCCCTGTCGGCCGTATCGAGACTGGTGTCCTCAAGCCCGGTATGGTCGTTACCTTTGCTCC
CTCCAACGTCACCACTGAAGTCAAGTCCGTTGAGATGCACCACGAGCAGCTTACCGAGGGTGTCCCCGGTGACAACGTTG
GTTTCAACGTCAAGAACGTCTCCGTCAAGGATATCCGCCGTGGTAACGTTGCCGGTGACTCCAAGAACGACCCTCCCCAG
GGTGCCGCTTCTTTCAACGCTCAGGTCATCGTCATGAACCACCCTGGCCAGGTCGGTGCCGGATACGCCCCCGTCCTCGA
TTGCCACACTGCCCACA
