# Supplementary material for: Isolation and Characterization of Laccase from Trichoderma asperellum Tasjk65
Source: Biology (Basel). 2025 Jun 13;14(6):691. doi: 10.3390/biology14060691 (PMC12189350; doi:10.3390/biology14060691)
Supplement: Supplementary file 1 [file biology-14-00691-s001.zip › Data of Figure2A.csv]

carbon	activity	sd	diff
fructose	0.48	0.042	c
glucose	0.657	0.06	bc
sucrose	0.744	0.086	b
soluble starch	0.872	0.059	b
maltose	1.166	0.132	a
