# Supplementary material for: Isolation and Characterization of Laccase from Trichoderma asperellum Tasjk65
Source: Biology (Basel). 2025 Jun 13;14(6):691. doi: 10.3390/biology14060691 (PMC12189350; doi:10.3390/biology14060691)
Supplement: Supplementary file 1 [file biology-14-00691-s001.zip › Data of Figure2B.csv]

nitrogen	activity	sd	diff
KNO3	0	0	b
NaNO3	0	0	b
(NH4)2SO4	0	0	b
Yeast extract	1.069	0.21	a
Tryptone	1.207	0.161	a
