# Supplementary material for: Isolation and Characterization of Laccase from Trichoderma asperellum Tasjk65
Source: Biology (Basel). 2025 Jun 13;14(6):691. doi: 10.3390/biology14060691 (PMC12189350; doi:10.3390/biology14060691)
Supplement: Supplementary file 1 [file biology-14-00691-s001.zip › Data of Figure2C.csv]

pH	activity	sd	diff
4	1.402	0.1251	a
5	1.553	0.1906	a
6	1.62	0.1009	a
7	1.571	0.0329	a
8	1.482	0.0773	a
