# Supplementary material for: Isolation and Characterization of Laccase from Trichoderma asperellum Tasjk65
Source: Biology (Basel). 2025 Jun 13;14(6):691. doi: 10.3390/biology14060691 (PMC12189350; doi:10.3390/biology14060691)
Supplement: Supplementary file 1 [file biology-14-00691-s001.zip › Data of Figure2D.csv]

time	activity	sd	diff
48	0.667	0.04	d
72	0.856	0.109	cd
96	1.196	0.169	ab
120	1.389	0.164	a
144	1.051	0.044	bc
