# Supplementary material for: Isolation and Characterization of Laccase from Trichoderma asperellum Tasjk65
Source: Biology (Basel). 2025 Jun 13;14(6):691. doi: 10.3390/biology14060691 (PMC12189350; doi:10.3390/biology14060691)
Supplement: Supplementary file 1 [file biology-14-00691-s001.zip › Data of Figure3B.csv]

1/S	1/V	sd
1.666666667	0.000622407	0.000033
3.333333333	0.000742574	0.000045
8	0.000920245	0.000044
10	0.001048951	0.000052
16.66666667	0.001293103	0.00008
