# Supplementary material for: Isolation and Characterization of Laccase from Trichoderma asperellum Tasjk65
Source: Biology (Basel). 2025 Jun 13;14(6):691. doi: 10.3390/biology14060691 (PMC12189350; doi:10.3390/biology14060691)
Supplement: Supplementary file 1 [file biology-14-00691-s001.zip › Data of Figure3C.csv]

temperature	relative enzyme activity	sd
20	79.1	5.47
30	95.5	5.11
40	100	8.17
50	77.6	4.68
60	6.7	0.072
70	0	0
