# Supplementary material for: Isolation and Characterization of Laccase from Trichoderma asperellum Tasjk65
Source: Biology (Basel). 2025 Jun 13;14(6):691. doi: 10.3390/biology14060691 (PMC12189350; doi:10.3390/biology14060691)
Supplement: Supplementary file 1 [file biology-14-00691-s001.zip › Data of Figure3D.csv]

pH	relative enzyme activity	sd
3	100	3.46
4	62.79	4.07
5	40.65	2.09
6	21.63	0.87
7	3.24	0.13
