# Supplementary material for: Isolation and Characterization of Laccase from Trichoderma asperellum Tasjk65
Source: Biology (Basel). 2025 Jun 13;14(6):691. doi: 10.3390/biology14060691 (PMC12189350; doi:10.3390/biology14060691)
Supplement: Supplementary file 1 [file biology-14-00691-s001.zip › Data of Figure5A.fasta]

>Tasla01 Trichoderma asperellum Tasjk65
MSNVTGANLFPSDNNLINGKMYFDCSKVTDGTPCTNDAGISKFRFKRGKT
HLLRLINSGAEGLQRFSIDGHKMTVIANDFVDVKPYETEVVTLGIGQRSD
VLVKADGKLDAYWMRSNISTKCSITSQPNALAAIYYDNADTNKAPNSAPW
NVPDPGTCVNDDLSLTEPVMKLPVPQPAVTHDIELKVSKNATGHTLWTLD
GESFRGNFNSPTLLLSNLGNLTFQQQWSVRNTGSASSVRINLMNNSPASH
PMHLHGFNMYILHEGPGEWDGKTIVRPSNPQRRDVFLIRAGGHAVMHGL
>Q12541 Agaricus bisporus
MRLSNALVLVAACISSVVAKTRTFDFDLVNTRLAPDGFERDTVVINGEFPGTLIQVNKGD
SVRIPLHNKLTSPTMRRSVSIHWHGFFQARTSGQDGPSFVNQCPQPPNTTFTYEFSVAEQ
SGTFWYHSHLSTQYCDGLRGAFIVYDPRDPLRHLYDVDDESTVITLAEWYHILAPDATNE
FFSSGIIPVQDSGLINGKGRFNGGPLTPFAVVNVRRGKRYRLRVIAISCRPFFTFSVDNH
SLVFMEADGVEHDPVEVQNVDIYAAQRVSVILHANQPIDNYWIRAPMTGGNPDRNPNLNI
SLTLAILRYHGARHVEPTTVNVPGHKLLDQEMHPIRQEGPGKLGDGPPDKHITLNIAQPN
APFFDINGISYISPTVPVLLQILSGAKRPEDVLPSEQIFFVPKNSLIEVNIPGEGAHPFH
LHGHNFDVVLASNDDTFNFKNPPRRDVYPINGGNTTFRFFTDNPGAWFLHCHIDWHLEAG
LAIVFAEAPEDNVSGPQSQITPQDWLDLCPEYNAIEPEFQ
>Q12570 Botryotinia fuckeliana
MKNSFFSSLAKFASLSLAFALPTAEVIPSALEERQSCANTATTRSCWGQYSASTNSYTTV
PKTGYWLVVQNTTLSADGVSRPTLNFNGTIPGPQITADWGDDVIVHVTNKLTSNGTSIHW
HGIRQLNNAQYDGVPGITQCPIAPGGTLTYKFHADNYGSSWYHSHFILQYGDGLFGPLVI
NGPATANYDVDLGMLFLNDWNHVPVQSLWDKAKTGAPPTLLTGLMNGTNTYNGAGKKFQT
TFTPGLKYRIRVVNTAVDGHFQFSIDGHSFQVIAMDFVPIVPYNATSILVSIAQRYDIIV
TANAAVGNYWIRAGWQTACSGNTNAANITGILRYTGSSSTADPTTTSTVTASTSCLDEPL
ASLVPFVPINPVASSIMKTTLTTGGGQWLFNGSSLLLNWTDPTLLTVLNSGNIWPTEYNV
IPIESTTANKGWAVLAISGPNGPNHPIHLHGHDFWTLSQGTGAYTATTALNLVNPPRRDV
MTLPTGGHLVIAFQIDNPGSWLMHCHIAWHASEGLALQFVESESSILPTIGTADVSTFQN
TCAAWKAWTPTEPFPQDDSGI
>Q03966 Cryphonectria parasitica
MPSFFRALFSGLIASQLSWAAPSLLHPLEPRQQPNCNTASNRACWISGSYDITTDYEVKT
PLTGVVRQYDLTLTQAENWLGPDGVVKEDVMLVNGNILGPVIHAQWGDTISVTVTNNLKY
NGTTIHWHGIRQLNTNLQDGVNGITECPIPPNGGSKTYTFIAHQYGTSWYHSHFSAQYGN
GIVGAIQIDGPASLPYDIDLGPLVLSDYYYKTADELVVYTQSNAPPASDNVLFNGTNINP
ANTTQGQYKTITLTPGKRHRLRIINTSVENNFQVSIVGHSMTVIESDFVPVDSFTTDSLF
VGIGQRYDVTIDASQATDNYWMNVTFGGGGFCGKSNNPYPAAIIHYNGASNSHPTNKGVA
PADHECLDLLNLVPVVPRSIPTSGFVAASDNTLDVQLSTTTRKWTINGSTLDVDWGHPIT
QYVINKSTAWPSTDNVWLVEEANQWAYWLIENDPTATGNALPHPIHLHGHDFVVLGRSPN
VSPTAQTPYTFTSSDVSSLNGNNPIRRDVVMLPPKGWLLIAFQTTNPGAWLMHCHIAWHV
SAGLGNTFLEQPSAFVAGLNTNDVNQLNSQCKSWNAYYPSKDIFKQDDSGV
>P17489 Emericella nidulans
MYLSTVLFPLLALNLGLSHARFVRETLELTWEYGSPNGGTPREMVFTNGEYPGPDLIFDE
DDDVEVLVINNLPFNTTVHWHGLEMRETPEADGVPGLTQTPIEPGATFTYRFRAYPAGTF
WYHSHYKGLMQDGQVGAMYIRRKPDALRPYAVITEDPRELAEIQYAEDNPYLMLATDWTY
LTSAEYHNIEVESGYNVFCVDSLLINGRGSVYCPGYQYLEEVSDDGLTAVLEGTHLTEKG
CLQPDLHNVQGDYGPWNLSAVPTEVVFNCTPSSVEPPVIYVDPEFNGWVSLNFIGGAAQK
AITFSVDNHPMWVYEVDGQFVEPREVEMVGVYSGARYAVMIKLDQTPGDYAIRIAVNGGD
QVMSVYAILSYVNQDWIHRENVPKAAIGPHTDTVGYMNYGGGNTSADVRQLLFTENLPAF
GVPPPPPSSEVSTTLRTGMIRVNNSYSWSLGNNVLYEPEMTSSTPLLFEPDPLAVIAPKY
ALTTENNTWVDIVLEITADPRDLIHPPHPIHKHGNRAYIIGNGVGKFRWENVSAAEAEVP
DLFYVNETAALRDTFVTDFFDSRLMDGAWIVIRYFVQDKFPSILHCHIASHQMGGMALAL
LDGVDVWDS
>I1RF64 Gibberella zeae
MLFRFLALLPFVAGAFAEYKVHDDTFKPDYVLEATLDDIKINCVSRSSIVFNGTSPGPTI
YLQEEQTTWIRVYNKIPDNNVTVHWHGLSQRAAPFSDGTPLVSQWPIPAGQFFDYEIRPE
IGDAGSYFYHSHVGFQIVTAFGALIVRDARKPEYKYDGDIPLLVGDNYAAEDEVIEQGLL
ADPFKWSGEPQAITIQGNSGNKSFYEAPDSSCMPHVVHVDPGKTYRLRFISATALSMIKL
GIEDHENLTVIEADGSYTKPAKIDHVQVSPGQRYSYLMKTKTSKEVCGGDKSQYWIRYES
RDRPKVISGYALLKYRCDKNQKLPKSLPETSPIELSNSTADYLEYALEGLSEKNNQAFPK
LSEVTRTVVIQINQILTTGAYVNGTLNGTVAWAQNGLPWKENVQAERRQVPYLIQIYENG
TTPNYTLALEHHGFDPETKAFPAKVGEVLDIVWENNNGPTGGWDYHPMHVHGYHVYDLGS
GNGTYNATENEAHFENFTPVLRDTTNLYRYAVKGVPHHTAGWRAWRIRITEENIGAWMMH
CHIAQHQVMGMATVWVFGDAEQIRGKFPAPPYTQGYLTYGGSAYGTEDDQPWVNEYYSDK
NN
>E9E686 Metarhizium acridum
MSSSVRLLLIVALLYTNSWAKTVKETLRITWEEGAPNGQARELIYTNGQFPGPPLIWDEG
DDVEVTVWNEMAKNVTVHWHGLDQKDSPWSDGTPGLSQRPIQPGQSFVYKFKASPPGNHW
YHSHEKMSLVDGLYGAIHIRPKEDRTGLWSQISQDKEDIKAMEKAARDPEYLVVSDWSQY
TSEEYWKMSTDSGLLVFCLDSILVNGKGEVYCPGQEFLQKELAPGLVQDAFPPGTEVSDK
GCFPADLDQVQGGPWNITKRPDLIPPRVQEGCVASKHENETIVVDPHRNNGWVSMHIVAA
ATIAQIAFSVDSHEFWLYEIDGNYVNPKKFVSAVMSAGETFSIMMKLDQEPGRYTMRVPN
SGASQVLGAFAEMVYEGHERAEKSGRAYLSYGGNPTSPDVEKNSFFPWQLDTDHMSPWPA
NKPRPGKADEEHLLVLGRVGAPYKYTMNTKYLYPVDFQNNDPLLFYPDATCGTENDGLVL
RTKNGSWVDLILQVSTLPGDTSSFEHFMHKHGSKTWRIGFGTGVWNYTSVEEAIQERPQD
FNLETPGLRDTWITAFSIGGEAYWSVFRYYVDNPGPWLFHCHIELHLMGGMGIAILDGVD
AWPEHIPEEYRLD
>G2QFD0 Myceliophthora thermophila
MLLSKLSILLAKWLSVAVYAGTLVHDEQFIPDHILRVSVAQVPSACENREDVVVNGTSPG
PAIHLLPGARTWIRVYNDMNDRNLSMHWHGLSQRFAPFSDGTPSATQWPIPPGHFFDYEI
LTEPEDAGTYFYHSHVGMQALSCTGPLIVEDCGSSPYHYDDERILLFQDHFQKSDLEMIQ
GLTSTQFTWTGETRGILLNGRGVSPNQAAVQGRPGEASGFFGSHRFSNFRAGDGTSNSWD
GIRGDDQIEPPTDCTLPVIDVEPGKTYRLRFIGATGLSLLTMGFEDHNDLTIVQVDGSEY
NAPVTVDHIQLGGGQRFDVLLRTKTAEELRCNGDKTTYFLQFETRDRPDPYRGYGVLRYN
LGTPVPAAPTTPALTLPAEVNNWLEYTFQPLHPSSSLSPTAEEVTRRVILEAEQKIDPAT
GRLVWKLAHMTWTDMSRDKPVLVDIYERGEAAMPDYAAALTNYGWDPATKLFPAKKDEVL
EIVIQNTGSHYSGASGIVETHPFHAHGQHFYDVGSGPGKYDPEANNAKLASLGYRPIKRD
TTMVYRYGEGKVAPGEPAGWRAWRMKMNNPGVWMVHCHILAHMIMGMETIWVVGDAEDIV
TIPLSVSQNYFTYGGSVYGNDTHAPEVYHYFDDTNKCCAAGAGDSEDSGH
>E9RBR0 Neosartorya fumigata
MWYQSASLLGVAAVAQAATVHYSLDLTWETGSPNGVSREMIFVNGQFPGPAIILNEGDEA
IIDVTNHLPFNTSIHFHGIEQKNTPWADGVVGLSQWAIQPGQSYTYQWRADTYGTYWYHA
HDKAEIMDGLYGPVHIRPRPNRDSPFSMISDDPADIRAMKQAERNGKLVMLSDWDHLTGQ
EYMKAMEETGYDIFCSDSVLINGRGSVFCHDPEELTQMVPPPELAILNSSLTDKGCLPFV
PPIQGNWEHHPDKVPPGLNEGCHPSTTQETIFTVDAAHQWASFHFISAASLKVLVVSIDE
HPMYVYEVDGRYIEPQLAHSVKLYNGERYSVMVKLDKEPANYKMRAANDGGNQIVSGFAT
VTYEGGETSQRPSQPYIDYGSRNTSADVIPLDTNHLPPYPAISPASEPDDFHILMLGRTN
SSWEWSLDGAAFLPSNLAALPPAILSPQAPEFADALKITTRNDTWVDIVFQLVVSETTPI
QPPHPLHKHSNKGFLLGTGHGKFNWTSIKEAKEASPESFLETPVYRDTFTTSPQGETWTA
IRYHVENPGPFLLHCHMTTHLQSGMGLILMDGVDVWPEVYADMITPM
>P06811 Neurospora crassa
MKFLGIAALVAGLLAPSLVLGAPAPGTEGVNLLTPVDKRQDSQAERYGGGGGGGCNSPTN
RQCWSPGFNINTDYELGTPNTGKTRRYKLTLTETDNWIGPDGVIKDKVMMVNDKIIGPTI
QADWGDYIEITVINKLKSNGTSIHWHGMHQRNSNIQDGVNGVTECPIPPRGGSKVYRWRA
TQYGTSWYHSHFSAQYGNGIVGPIVINGPASANYDVDLGPFPLTDYYYDTADRLVLLTQH
AGPPPSNNVLFNGFAKHPTTGAGQYATVSLTKGKKHRLRLINTSVENHFQLSLVNHSMTI
ISADLVPVQPYKVDSLFLGVGQRYDVIIDANQAVGNYWFNVTFGGSKLCGDSDNHYPAAI
FRYQGAPKALPTNQGVAPVDHQCLDLNDLKPVLQRSLNTNSIALNTGNTIPITLDGFVWR
VNGTAININWNKPVLEYVLTGNTNYSQSDNIVQVEGVNQWKYWLIENDPDGAFSLPHPIH
LHGHDFLILGRSPDVTAISQTRYVFDPAVDMARLNGNNPTRRDTAMLPAKGWLLIAFRTD
NPGSWLMHCHIAWHVSGGLSNQFLERAQDLRNSISPADKKAFNDNCDAWRAYFPDNAPFP
KDDSGLRSGVKAREVKMKW
>W3X732 Pestalotiopsis fici
MYIQTQFASLLLLAGTSLASQVRKYNFTITSQWSSGDGHGRPVFMINGQSPGPLIEADEG
DEIEVFVDNQLAAETTMHWHGIYQIDRPWNDGVPGVTQYSMQPRDTYTYRFTVQQQYGSY
FYHGHFGPAFADGMRGPMWIAPAAWRPRPYELISDSSHDVEQMKKAEKHPFHVVISDWNA
EPMDILLVMYRDTGIVPWCSNSIVLNGKGRTYCHSAELIESVGGPGRNTLGCLMQPDQEL
YSNEQVCEATQTDLEIFQAEEGHEWIWINFIHSGAHHELQISVDEHEIVVVAADGEFTYP
QRVHAANCNLGERISILVHLNQKPGDYAIRVTSLRQEQVIQGLGILRYPGSSHGAQEAEP
PATKPWVHLNGTLISDKLQQMDEMKLAPFPSRPPPPQSDHTLKFFVNMTGTGSWALNIGP
HQAFRQQLPPLLWEEDSRGVTTYESDVQGGSMQNGSVVDIIFTNGANVNSQHPFHKHNNK
AWVIGTGTGGFPWDTVDEAIQQGGMADSFNFVDPPIRDGCRLGNTTGDWTVIRYDIAFPA
ASMLHCHMIHHFGAGQQVVLLEGVESMAKIPAEMKDRVHSNFRPPLRYGPLD
>Q01679 Phlebia radiata
MHTFLRSTALVVAGLSARALASIGPVTDFHIVNAAVSPDGFSRQAVLAEGVFPGPLIAGN
KGDNFQINVIDELTNATMLKTTTIHWHGFFQHGTNWADGPAFINQCPIASGDSFLYNFQV
PDQAGTFWYHSHLSTQYCDGLRGPFVVYDPADPYLDQYDVDDDSTVITLADWYHTAARLG
SPFPAADTTLINGLGRCGEAGCPVSDLAVISVTKGKRYRFRLVSISCDSFFTFSIDGHSL
NVIEVDATNHQPLTVDELTIYAGQRYSFILTADQDVDNYWIRANPGIGITTGFAGGINSA
ILRYDGADVVEPTTTQATSPVVLSESNLAPLTNAAAPGLPEVGGVDLALNFNLTFDGPSL
KFQINGVTFVPPTVPVLLQILSGAQSAADLLPSGSVYALPSNATIELSLPAGALGGPHPF
HLHGHTFSVVRPAGSTTYNYVNPVQRDVVSIGNTGDNVTIRFDTNNPGPWFLHCHIDWHL
EAGFAVVFAEDIPDVASINPVPQDWSNLCPIYNALDASDH
>Q12729 Pleurotus ostreatus
MFPGARILATLTLALHLLHGTHAAIGPTGDMYIVNEDVSPDGFTRSAVVARSDPTTNGTS
ETLTGVLVQGNKGDNFQLNVLNQLSDTTMLKTTSIHWHGFFQSGSTWADGPAFVNQCPIA
SGNSFLYDFNVPDQAGTFWYHSHLSTQYCDGLRGPFIVYDPSDPHLSLYDVDNADTIITL
EDWYHVVAPQNAVLPTADSTLINGKGRFAGGPTSALAVINVESNKRYRFRLISMSCDPNF
TFSIDGHSLQVIEADAVNIVPIVVDSIQIFAGQRYSFVLNANQTVDNYWIRADPNLGSTG
FDGGINSAILRYAGATEDDPTTTSSTSTPLEETNLVPLENPGAPGPAVPGGADININLAM
AFDVTNFELTINGSPFKAPTAPVLLQILSGATTAASLLPSGSIYSLEANKVVEISIPALA
VGGPHPFHLHGHTFDVIRSAGSTTYNFDTPARRDVVNTGTDANDNVTIRFVTDNPGPWFL
HCHIDWHLEIGLAVVFAEDVTSITAPPAAWDDLCPIYDALSDSDKGGIA
>P78722 Podospora anserina
MMKSFFSAAALLLGLVAPSAVLAAPSLPGVPREVTRDLLRPVEERQSSCHTAANRACWAP
GFDINTDYEVSTPNTGVTRTYTLTLTEVDNWLGPDGVVKQKVMLVNGDIFGPTITANWGD
WIQVNVINNLRTNGTSIHWHGLHQKGTNMHDGANGVTECPIPPKGGSRIYRFRAQQYGTS
WYHSHFSAQYGNGVVGTIVVNGPASVPYDIDLGVFPITDYYHKPADVLVEETMNGGPPPS
DTVLFKGHGKNPQTGAGKFANVTLTPGKRHRLRIINTSTHDHFQLKLQNHTMTIIAADMV
PVQAQTVDSLFLAVGQRYDVTIDANKSVGNYWFNATFGGGLACGASLNPHPAAVFRYQGA
PNTLPTNIGTPAADANCMDLNNLTPVVSRSVPTSGFTPRPNNTLPVSLTLGGTPLFVWKV
NGSSINVDWDKPIVDYVIAQNTSYPPQANVITVNSVNQWTYWLIENDPTGPFSIPHPMHL
HGHDFLVVGRSPDQPAGVPQTRYRFNPATDMALLKSSNPVRRDVAMLPANGWLLIAFKSD
NPGAWLFHCHIAWHVSGGLSVQYLERPNDLRNGFSQADKNQHNNNCNAWRAYWPTNPFPK
IDSGLKVKKWVGEHPDWYIKN
>O59896 Pycnoporus cinnabarinus
MSRFQSLLSFVLVSLAAVANAAIGPVADLTLTNAAVSPDGFSREAVVVNGITPAPLIAGQ
KGDRFQLNVIDNLTNHTMLKTTSIHWHGFFQHGTNWADGVSFVNQCPIASGHSFLYDFQV
PDQAGTFWYHSHLSTQYCDGLRGPFVVYDPNDPQASLYDIDNDDTVITLADWYHVAAKLG
PRFPLGADATLINGLGRSPGTTTADLAVIKVTQGKRYRFRLVSLSCDPNHTFSIDGHTMT
VIEADSVNTQPLEVDSIQIFAAQRYSFVLDASQPVDNYWIRANPAFGNVGFAGGINSAIL
RYDGAPEVEPTTTQTTSTKPLNEADLHPLTPMPVPGRPEAGGVDKPLNMVFNFNGTNFFI
NNHSFVPPSVPVLLQILSGAQAAQDLVPDGSVYVLPSNSSIEISFPATANAPGTPHPFHL
HGHTFAVVRSAGSSEYNYDNPIFRDVVSTGQPGDNVTIRFQTNNPGPWFLHCHIDFHLEA
GFAVVLAEDTPDTAAVNPVPQSWSDLCPIYDALDPSDL
>P56193 Thanatephorus cucumeris
MARTTFLVSVSLFVSAVLARTVEYGLKISDGEIAPDGVKRNATLVNGGYPGPLIFANKGD
TLKVKVQNKLTNPEMYRTTSIHWHGLLQHRNADDDGPSFVTQCPIVPRESYTYTIPLDDQ
TGTYWYHSHLSSQYVDGLRGPLVIYDPKDPHRRLYDVDDEKTVLIIGDWYHESSKAILAS
GNITRQRPVSATINGKGRFDPDNTPANPDTLYTLKVKRGKRYRLRVINSSEIASFRFSVE
GHKVTVIAADGVSTKPYQVDAFDILAGQRIDCVVEANQEPDTYWINAPLTNVPNKTAQAL
LVYEEDRRPYHPPKGPYRKWSVSEAIIKYWNHKHKHGRGLLSGHGGLKARMIEGSHHLHS
RSVVKRQNETTTVVMDESKLVPLEYPGAACGSKPADLVLDLTFGLNFATGHWMINGIPYE
SPKIPTLLKILTDEDGVTESDFTKEEHTVILPKNKCIEFNIKGNSGIPITHPVHLHGHTW
DVVQFGNNPPNYVNPPRRDVVGSTDAGVRIQFKTDNPGPWFLHCHIDWHLEEGFAMVFAE
APEAVKGGPKSVAVDSQWEGLCGKYDNWLKSNPGQL
>Q02497 Trametes hirsuta
MSRFQSLLAFVVASLAAVAHAAIGPTADLTISNAEVSPDGFARQAVVVNNVTPGPLVAGN
KGDRFQLNVIDNLTNHTMLKSTSIHWHGFFQKGTNWADGPAFVNQCPISSGHSFLYDFQV
PDQAGTFWYHSHLSTQYCDGLRGPFVVYDPNDPHASLYDVDNDDTVITLADWYHTAAKLG
PAFPLGADATLINGLGRSPSTTAADLAVINVTKGKRYRFRLVSLSCDPNHTFSIDGHDLT
IIEVDSINSQPLVVDSIQIFAAQRYSFVLNADQDVGNYWIRANPNFGNVGFAGGINSAIL
RYDGADPVEPTTTQTTPTKPLNEVDLHPLATMAVPGSPVAGGVDTAINMAFNFNGTNFFI
NGASFVPPTVPVLLQIISGAQNAQDLLPSGSVYSLPSNADIEISFPATAAAPGAPHPFHL
HGHAFAVVRSAGSTVYNYDNPIFRDVVSTGTPAAGDNVTIRFRTDNPGPWFLHCHIDFHL
EAGFAVVFAEDIPDVASANPVPQAWSDLCPIYDALDVNDQ
>Q12719 Trametes versicolor
MGRFSSLCALTAVIHSFGRVSAAIGPVTDLTISNADVSPDGFTRAAVLANGVFPGPLITG
NKGDNFQINVIDNLSNETMLKSTSIHWHGFFQKGTNWADGAAFVNQCPIATGNSFLYDFT
ATDQAGTFWYHSHLSTQYCDGLRGPMVVYDPSDPHADLYDVDDETTIITLSDWYHTAASL
GAAFPIGSDSTLINGLGRFAGGDSTDLAVITVEQGKRYRMRLLSLSCDPNYVFSIDGHNM
TIIEADAVNHEPLTVDSIQIYAGQRYSFVLTADQDIDNYFIRALPSAGTTSFDGGINSAI
LRYSGASEVDPTTTETTSVLPLDEANLVPLDSPAAPGDPNIGGVDYALNLDFNFDGTNFF
INDVSFVSPTVPVLLQILSGTTSAADLLPSGSLFALPSNSTIEISFPITATNAPGAPHPF
HLHGHTFSIVRTAGSTDTNFVNPVRRDVVNTGTAGDNVTIRFTTDNPGPWFLHCHIDFHL
EAGFAIVFSEDTADVSNTTTPSTAWEDLCPTYNALDSSDL
>Q99055 Trametes villosa
MGRFSSLCALTAVIHSFGRVSAAIGPVTDLTISNGDVSPDGFTRAAVLANGVFPGPLITG
NKGDNFQINVIDNLSNETMLKSTSIHWHGFFQKGTNWADGAAFVNQCPIATGNSFLYDFT
ATDQAGTFWYHSHLSTQYCDGLRGPMVVYDPSDPHADLYDVDDETTIITLSDWYHTAASL
GAAFPIGSDSTLINGLGRFAGGDSTDLAVITVEQGKRYRMRLLSLSCDPNYVFSIDGHNM
TIIEADAVNHEPLTVDSIQIYAGQRYSFVLTADQDIDNYFIRALPSAGTTSFDGGINSAI
LRYSGASEVDPTTTETTSVLPLDEANLVPLDSPAAPGDPNIGGVDYALNLDFNFDGTNFF
INDVSFVSPTVPVLLQILSGTTSAADLLPSGSLFAVPSNSTIEISFPITATNAPGAPHPF
HLHGHTFSIVRTAGSTDTNFVNPVRRDVVNTGTVGDNVTIRFTTDNPGPWFLHCHIDFHL
EAGFAIVFSEDTADVSNTTTPSTAWEDLCPTYNALDSSDL
